# Supplementary material for: Combining Phenylalanine and Leucine Levels Predicts 30-Day Mortality in Critically Ill Patients Better than Traditional Risk Factors with Multicenter Validation
Source: Nutrients. 2023 Jan 27;15(3):649. doi: 10.3390/nu15030649 (PMC9921772; doi:10.3390/nu15030649)
Supplement: Supplementary file 1 [file nutrients-15-00649-s001.zip]

Archive with 1 entries (1 files):
- nutrients-2175741-supplementary.pdf
